# Supplementary material for: Evaluating genotype imputation pipeline for ultra-low coverage ancient genomes
Source: Sci Rep. 2020 Oct 29;10:18542. doi: 10.1038/s41598-020-75387-w (PMC7596702; doi:10.1038/s41598-020-75387-w)
Supplement: Supplementary file 1 — Supplementary Information. [file 41598_2020_75387_MOESM1_ESM.zip]

Archive with 2 entries (2 files):
- SupplementaryMaterial_Imputation_rev1.pdf
- SupplementaryTables_Imputation_rev1.xlsx
