# Supplementary material for: Evaluating genotype imputation pipeline for ultra-low coverage ancient genomes
Source: Sci Rep. 2020 Oct 29;10:18542. doi: 10.1038/s41598-020-75387-w (PMC7596702; doi:10.1038/s41598-020-75387-w)
Supplement: Supplementary file 1 — Supplementary Information. [file 41598_2020_75387_MOESM1_ESM.zip › SupplementaryTables_Imputation_rev1.xlsx]

## Sheet: Table S1
Table S1: Imputation accuracy following the default pipeline for global imputation of NE1 chromosome 20 across coverages.
minor allele frequency bins	coveragesᵃ
	0.05x	0.1x	0.5x	0.75x	1x	1.5x	2x
het accuracy
0.001-0.01	0.4902	0.6144	0.7198	0.7305	0.7432	0.7532	0.7649
0.01-0.05	0.5739	0.7119	0.8348	0.8436	0.8488	0.8584	0.869
0.05-0.1	0.8365	0.881	0.9444	0.9472	0.9493	0.9508	0.9585
0.1-0.3	0.8713	0.9215	0.9723	0.9718	0.9765	0.9751	0.9789
>0.3	0.9232	0.9548	0.9835	0.9824	0.9843	0.9821	0.9854
common variants (≥0.05)	0.8913	0.9325	0.9746	0.9742	0.9773	0.9758	0.9798
homo ref accuracy
0.001-0.01	0.9996	0.9994	0.9992	0.999	0.9989	0.9985	0.9984
0.01-0.05	0.9991	0.9991	0.9987	0.9986	0.9984	0.998	0.9981
0.05-0.1	0.9957	0.996	0.9969	0.9978	0.9973	0.9973	0.997
0.1-0.3	0.9888	0.9901	0.9937	0.9946	0.9948	0.9941	0.9948
>0.3	0.9809	0.9764	0.9881	0.9889	0.9888	0.9903	0.9896
common variants (MAF≥0.05)	0.9896	0.9892	0.9935	0.9943	0.9942	0.9943	0.9943
homo alt accuracy
0.001-0.01	0.9893	0.9772	0.9886	0.9911	0.9923	0.9916	0.9949
0.01-0.05	0.9909	0.9884	0.9954	0.9947	0.9939	0.9936	0.994
0.05-0.1	0.996	0.9739	0.9955	0.9943	0.9918	0.9913	0.9938
0.1-0.3	0.9809	0.9735	0.9873	0.9894	0.9898	0.9875	0.9932
>0.3	0.9696	0.96	0.9853	0.9889	0.9935	0.9935	0.9944
common variants (MAF≥0.05)	0.9772	0.967	0.9871	0.9896	0.9918	0.9908	0.9939
all variant types accuracy
0.001-0.01	0.9937	0.9938	0.9944	0.9942	0.9942	0.994	0.9941
0.01-0.05	0.9905	0.9914	0.9934	0.9934	0.9932	0.9931	0.9935
0.05-0.1	0.9834	0.9843	0.9913	0.9921	0.9918	0.9918	0.9926
0.1-0.3	0.9671	0.9742	0.9881	0.9888	0.99	0.9889	0.9909
>0.3	0.9605	0.9658	0.9859	0.9866	0.9881	0.988	0.9891
common variants (MAF≥0.05)	0.9698	0.9743	0.9882	0.9889	0.9898	0.9893	0.9907
ᵃPipeline specifications: NE1 chr20 down-sampled to various coverages; genotype caller: ATLAS (MLE); post-calling filter: none; pre-imputation filter: max(GP) ≥ 0.99; post-imputation filter: max(GP) ≥ 0.99

## Sheet: Table S2
Table S2: Raw numbers of correctly imputed sites following the default pipeline for global imputation of NE1 chromosome 20 across coverages.
minor allele frequency bins	coveragesᵃ
	0.05x	0.1x	0.5x	0.75x	1x	1.5x	2x
Number of correctly imputed het sites (% relative to the total number of het sites in the 20x NE1)
0.001-0.01	1557 (27.1680%)	2486 (43.3781%)	3601 (62.8337%)	3825 (66.7423%)	3973 (69.3247%)	4095 (71.4535%)	4180 (72.9367%)
0.01-0.05	1103 (27.1474%)	1915 (47.1327%)	2920 (71.8681%)	3070 (75.5599%)	3177 (78.1935%)	3279 (80.7039%)	3356 (82.5991%)
0.05-0.1	1566 (41.7266%)	2333 (62.1636%)	3158 (84.1460%)	3300 (87.9297%)	3350 (89.2619%)	3440 (91.6600%)	3489 (92.9656%)
0.1-0.3	6186 (39.3336%)	9726 (61.8427%)	13714 (87.2004%)	14187 (90.2079%)	14515 (92.2935%)	14687 (93.3872%)	14864 (94.5126%)
>0.3	7073 (42.1815%)	10748 (64.0983%)	14833 (88.4602%)	15301 (91.2512%)	15573 (92.8733%)	15837 (94.4478%)	15965 (95.2111%)
common variants (≥0.05)	14825 (40.8988%)	22807 (62.9193%)	31705 (87.4669%)	32788 (90.4546%)	33438 (92.2478%)	33964 (93.6990%)	34318 (94.6756%)
Number of correctly imputed homo ref sites (% relative to the total number of homo ref sites in the 20x NE1)
0.001-0.01	276737 (95.0154%)	281444 (96.6315%)	287860 (98.8344%)	288844 (99.1722%)	289398 (99.3624%)	289861 (99.5214%)	289987 (99.5646%)
0.01-0.05	93093 (89.1362%)	98087 (93.9180%)	102651 (98.2880%)	103199 (98.8127%)	103398 (99.0032%)	103717 (99.3087%)	103743 (99.3336%)
0.05-0.1	21380 (77.4161%)	24408 (88.3803%)	26865 (97.2770%)	27107 (98.1533%)	27200 (98.4901%)	27314 (98.9028%)	27343 (99.0079%)
0.1-0.3	28566 (66.4264%)	34830 (80.9925%)	40990 (95.3167%)	41573 (96.6724%)	41882 (97.3909%)	42133 (97.9746%)	42201 (98.1327%)
>0.3	11840 (58.7331%)	14872 (73.7735%)	18750 (93.0106%)	19081 (94.6525%)	19268 (95.5801%)	19477 (96.6169%)	19562 (97.0385%)
common variants (≥0.05)	61786 (68.0612%)	74110 (81.6369%)	86605 (95.4010%)	87761 (96.6744%)	88350 (97.3232%)	88924 (97.9555%)	89106 (98.1560%)
Number of correctly imputed homo alt sites (% relative to the total number of homo alt sites in the 20x NE1)
0.001-0.01	1759 (62.5756%)	2139 (76.0939%)	2591 (92.1736%)	2664 (94.7705%)	2699 (96.0157%)	2717 (96.6560%)	2737 (97.3675%)
0.01-0.05	1857 (72.9953%)	2042 (80.2673%)	2392 (94.0252%)	2423 (95.2437%)	2458 (96.6195%)	2490 (97.8774%)	2482 (97.5629%)
0.05-0.1	986 (60.3058%)	1269 (77.6147%)	1550 (94.8012%)	1568 (95.9021%)	1566 (95.7798%)	1592 (97.3700%)	1606 (98.2263%)
0.1-0.3	3959 (51.1367%)	5401 (69.7623%)	7056 (91.1392%)	7260 (93.7742%)	7349 (94.9238%)	7432 (95.9959%)	7482 (96.6417%)
>0.3	4275 (46.1115%)	6171 (66.5624%)	8333 (89.8824%)	8635 (93.1399%)	8758 (94.4666%)	8933 (96.3542%)	8949 (96.5268%)
common variants (≥0.05)	9220 (49.4423%)	12841 (68.8599%)	16939 (90.8355%)	17463 (93.6454%)	17673 (94.7716%)	17957 (96.2945%)	18037 (96.7235%)
Number of all correctly imputed sites
0.001-0.01	280053 (93.4142%)	286069 (95.4209%)	294052 (98.0837%)	295333 (98.5110%)	296070 (98.7568%)	296673 (98.9580%)	296904 (99.0350%)
0.01-0.05	96053 (86.4984%)	102044 (91.8934%)	107963 (97.2237%)	108692 (97.8802%)	109033 (98.1872%)	109486 (98.5952%)	109581 (98.6807%)
0.05-0.1	23932 (72.5102%)	28010 (84.8659%)	31573 (95.6613%)	31975 (96.8793%)	32116 (97.3065%)	32346 (98.0033%)	32438 (98.2821%)
0.1-0.3	38711 (58.2357%)	49957 (75.1538%)	61760 (92.9099%)	63020 (94.8054%)	63746 (95.8976%)	64252 (96.6588%)	64547 (97.1026%)
>0.3	23188 (50.1926%)	31791 (68.8147%)	41916 (90.7312%)	43017 (93.1144%)	43599 (94.3742%)	44247 (95.7769%)	44476 (96.2726%)
common variants (≥0.05)	85831 (58.9191%)	109758 (75.3439%)	135249 (92.8423%)	138012 (94.7390%)	139461 (95.7337%)	140845 (96.6837%)	141461 (97.1066%)
ᵃPipeline specifications: NE1 chr20 down-sampled to various coverages; genotype caller: ATLAS (MLE); post-calling filter: none; pre-imputation filter: max(GP) ≥ 0.99; post-imputation filter: max(GP) ≥ 0.99

## Sheet: Table S3
Table S3: comparing one-step imputation from genotype likelihoods and two-step pipelines
	without post-imputation filters						with post-imputation filters
minor allele frequency bins	one-step		two-step				one-step			two-step
	Beagle 4.0	GLIMPSE	Beagle 4.0 + Beagle 5, pre-imputation max(GP)≥0.99	Beagle 4.1 + Beagle 5, pre-imputation max(GP)≥0.99	GLIMPSE + Beagle 5, pre-imputation max(GP)≥0.9	GLIMPSE + Beagle 5, pre-imputation max(GP)≥0.99	Beagle 4.0, post-imputation max(GP)≥0.99	GLIMPSE, post-imputation max(GP)≥0.9)	GLIMPSE, post-imputation max(GP)≥0.99)	Beagle 4.0 + Beagle 5, pre-imputation max(GP)≥0.99, post-imputation max(GP)≥0.99	Beagle 4.1 + Beagle 5, pre-imputation max(GP)≥0.99, post-imputation max(GP)≥0.99 (default)	GLIMPSE + Beagle 5, pre-imputation max(GP)≥0.9, post-imputation max(GP)≥0.99	GLIMPSE + Beagle 5, pre-imputation max(GP)≥0.99, post-imputation max(GP)≥0.99
Het accuracy
0.001-0.01	0.11	0.1	0.12	0.14	0.15	0.1	0.07	0.04	0.02	0.09	0.1	0.09	0.06
0.01-0.05	0.45	0.44	0.46	0.49	0.49	0.38	0.5	0.43	0.47	0.51	0.6	0.51	0.54
0.05-0.1	0.65	0.64	0.65	0.67	0.64	0.51	0.75	0.75	0.85	0.72	0.82	0.76	0.86
0.1-0.3	0.73	0.74	0.72	0.74	0.7	0.58	0.83	0.9	0.97	0.8	0.91	0.87	0.96
>0.3	0.78	0.82	0.76	0.8	0.74	0.63	0.89	0.97	0.99	0.85	0.95	0.93	0.98
common variants (≥0.05)	0.74	0.77	0.73	0.76	0.72	0.59	0.85	0.92	0.97	0.82	0.92	0.89	0.96
Number of correctly imputed het sites (% relative to the total number of het sites in the 20x NE1)
0.001-0.01	8663 (10.67%)	8520 (10.49%)	9869 (12.15%)	11305 (13.92%)	12211 (15.03%)	8093 (9.96%)	4238 (5.22%)	2530 (3.11%)	1159 (1.43%)	6066 (7.47%)	5968 (7.35%)	6301 (7.76%)	3277 (4.04%)
0.01-0.05	50808 (44.62%)	50380 (44.25%)	52165 (45.82%)	55930 (49.12%)	55920 (49.11%)	43774 (38.45%)	30074 (26.41%)	23702 (20.82%)	13771 (12.09%)	39995 (35.13%)	38406 (33.73%)	37845 (33.25%)	23949 (21.04%)
0.05-0.1	87632 (64.78%)	86719 (64.10%)	87578 (64.74%)	90146 (66.64%)	87056 (64.35%)	68939 (50.96%)	53225 (39.34%)	40337 (29.82%)	21203 (15.67%)	70605 (52.19%)	64314 (47.54%)	61798 (45.69%)	39579 (29.26%)
0.1-0.3	508754 (72.55%)	519642 (74.11%)	501928 (71.58%)	518382 (73.93%)	493277 (70.35%)	403275 (57.51%)	292951 (41.78%)	236231 (33.69%)	126760 (18.08%)	394008 (56.19%)	350217 (49.94%)	339262 (48.39%)	220207 (31.41%)
>0.3	578869 (77.72%)	607654 (81.59%)	564617 (75.81%)	597276 (80.20%)	550437 (73.91%)	466425 (62.63%)	321427 (43.16%)	265295 (35.62%)	142661 (19.16%)	437281 (58.71%)	383791 (51.53%)	373175 (50.11%)	243999 (32.76%)
common variants (≥0.05)	1175255 (74.32%)	1214015 (76.77%)	1154123 (72.99%)	1205804 (76.26%)	1130770 (71.51%)	938639 (59.36%)	667603 (42.22%)	541863 (34.27%)	290624 (18.38%)	901894 (57.04%)	798322 (50.49%)	774235 (48.97%)	503785 (31.86%)
Number of all correctly imputed sites
0.001-0.01	11360607 (99.22%)	11372330 (99.32%)	11363503 (99.24%)	11369672 (99.30%)	11366799 (99.27%)	11372432 (99.32%)	10695262 (93.41%)	11273701 (98.46%)	10672152 (93.21%)	11146725 (97.35%)	10964928 (95.76%)	11315894 (98.84%)	11091758 (96.88%)
0.01-0.05	4123440 (97.58%)	4146986 (98.13%)	4128089 (97.69%)	4140449 (97.98%)	4140965 (97.99%)	4142647 (98.03%)	3507044 (82.99%)	3949996 (93.47%)	3283721 (77.71%)	3905814 (92.43%)	3758548 (88.94%)	4045566 (95.75%)	3757656 (88.93%)
0.05-0.1	1209037 (93.28%)	1226882 (94.66%)	1212744 (93.57%)	1219932 (94.12%)	1219919 (94.12%)	1213357 (93.61%)	899214 (69.38%)	1022550 (78.89%)	665016 (51.31%)	1084288 (83.66%)	986443 (76.11%)	1116188 (86.13%)	883930 (68.21%)
0.1-0.3	2170496 (84.84%)	2239338 (87.53%)	2182107 (85.29%)	2190129 (85.60%)	2196128 (85.84%)	2148279 (83.97%)	1386277 (54.18%)	1403354 (54.85%)	744275 (29.09%)	1793856 (70.11%)	1513725 (59.17%)	1721647 (67.30%)	1108879 (43.35%)
>0.3	1341263 (77.58%)	1405118 (81.27%)	1348647 (78.01%)	1342458 (77.65%)	1360521 (78.69%)	1307047 (75.60%)	766112 (44.31%)	664260 (38.42%)	323795 (18.73%)	1054803 (61.01%)	848884 (49.10%)	933727 (54.01%)	541804 (31.34%)
common variants (≥0.05)	4720796 (84.55%)	4871338 (87.25%)	4743498 (84.96%)	4752519 (85.12%)	4776568 (85.55%)	4668683 (83.62%)	3051603 (54.65%)	3090164 (55.35%)	1733086 (31.04%)	3932947 (70.44%)	3349052 (59.98%)	3771562 (67.56%)	2534613 (45.40%)

## Sheet: Table S4
Table S4: Global imputation of NE1 chromosome 20 with a post-calling deamination filter tested across coverages.
minor allele frequency bins	coveragesᵃ
	0.05x	0.1x	0.5x	0.75x	1x	1.5x	2x
Accuracy
0.001-0.01	0.0136	0.0436	0.1476	0.1661	0.1773	0.1922	0.2105
0.01-0.05	0.3232	0.5427	0.7086	0.7264	0.7318	0.7415	0.7506
0.05-0.1	0.7096	0.8282	0.9306	0.9326	0.9342	0.9417	0.9441
0.1-0.3	0.7807	0.8839	0.9694	0.9707	0.9752	0.9749	0.9778
>0.3	0.9405	0.9472	0.9813	0.9837	0.9844	0.9866	0.9883
common variants (≥0.05)	0.85	0.91	0.97	0.97	0.98	0.98	0.98
Number of correctly imputed het sites (% relative to the total number of het sites in the 20x NE1)
0.001-0.01	25 (1.05%)	81 (3.41%)	300 (12.62%)	342 (14.38%)	374 (15.73%)	408 (17.16%)	450 (18.92%)
0.01-0.05	413 (13.92%)	953 (32.11%)	1724 (58.09%)	1829 (61.62%)	1910 (64.35%)	1965 (66.21%)	2013 (67.82%)
0.05-0.1	1009 (29.60%)	1726 (50.63%)	2854 (83.72%)	2920 (85.66%)	2996 (87.89%)	3022 (88.65%)	3074 (90.17%)
0.1-0.3	4109 (27.15%)	7568 (50.00%)	13069 (86.34%)	13517 (89.30%)	13781 (91.05%)	13923 (91.99%)	14118 (93.27%)
>0.3	5655 (34.33%)	9253 (56.17%)	14408 (87.46%)	14975 (90.91%)	15175 (92.12%)	15344 (93.15%)	15566 (94.49%)
common variants (≥0.05)	10773 (30.77%)	18547 (52.97%)	30331 (86.63%)	31412 (89.72%)	31951 (91.25%)	32288 (92.21%)	32758 (93.56%)
Number of all correctly imputed sites
0.001-0.01	239869 (94.20%)	243597 (95.66%)	249684 (98.05%)	250652 (98.43%)	251085 (98.60%)	251544 (98.78%)	251868 (98.91%)
0.01-0.05	79041 (83.70%)	85271 (90.30%)	91553 (96.95%)	92103 (97.53%)	92482 (97.94%)	92758 (98.23%)	92923 (98.40%)
0.05-0.1	17334 (62.46%)	21871 (78.81%)	26488 (95.44%)	26807 (96.59%)	26946 (97.09%)	27081 (97.58%)	27174 (97.91%)
0.1-0.3	24497 (43.46%)	36356 (64.50%)	51768 (91.84%)	52959 (93.95%)	53687 (95.24%)	54168 (96.09%)	54591 (96.84%)
>0.3	13936 (35.30%)	22491 (56.98%)	35130 (89.00%)	36291 (91.94%)	36880 (93.43%)	37399 (94.74%)	37789 (95.73%)
common variants (≥0.05)	55762 (45.12%)	80710 (65.31%)	113372 (91.74%)	116044 (93.90%)	117501 (95.08%)	118634 (96.00%)	119541 (96.73%)
ᵃPipeline specifications: NE1 chr20 down-sampled to various coverages; genotype caller: ATLAS (MLE); post-calling filter: mask C->T; pre-imputation filter: max(GP) ≥ 0.99; post-imputation filter: max(GP) ≥ 0.99

## Sheet: Table S5
Table S5: Global imputation settings tested on NE1 at coverage 0.05x.
minor allele frequency bins	genotype callersᵃ					pre-imputation filtersᵇ						post-imputation filtersᶜ						reference panels (used in genotype likelihoods update / imputation)ᵈ				imputation toolsᵉ
	GATK HaplotypeCaller	GATK HaplotypeCaller, relaxed	GATK UnifiedGenotyper	ATLAS (MLE) (default)	ANGSD	none	≥ 20 tag SNPs	transversion only	max(GP) ≥ 0.99 (default)	≥ 20 tag SNPs & max(GP) ≥ 0.99	transversion only & max(GP) ≥ 0.99	none	≥ 20 tag SNPs	transversion only	max(GP) ≥ 0.99 (default)	≥ 20 tag SNPs & max(GP) ≥ 0.99	transversion only & max(GP) ≥ 0.99	1KG / 1KG (default)	1KG EUR / 1KG	UK10K / 1KG	1KG / HRC*	Beagle 5 (default)	IMPUTE 4	Sanger imputation server, no pre-phasing	Sanger imputation server, with pre-phasing	Michigan imputation server
Het accuracy
0.001-0.01	0.1	0.11	0.11	0.1	0.11	0.11	0.04	0.06	0.1	0.04	0.06	0.14	0.33	0.27	0.1	0.31	0.31	0.1	0.11	0.13	0.11	0.1	0.12	0.24	0.35	0.27
0.01-0.05	0.6	0.62	0.63	0.6	0.63	0.55	0.54	0.52	0.6	0.57	0.55	0.49	0.76	0.57	0.6	0.8	0.75	0.6	0.62	0.66	0.6	0.6	0.56	0.36	0.54	0.6
0.05-0.1	0.83	0.84	0.85	0.82	0.85	0.75	0.8	0.76	0.82	0.85	0.83	0.67	0.85	0.69	0.82	0.9	0.85	0.82	0.85	0.86	0.82	0.82	0.78	0.54	0.72	0.81
0.1-0.3	0.91	0.92	0.92	0.91	0.92	0.83	0.88	0.86	0.91	0.93	0.93	0.74	0.89	0.75	0.91	0.94	0.92	0.91	0.92	0.93	0.91	0.91	0.88	0.72	0.84	0.89
>0.3	0.95	0.95	0.96	0.95	0.95	0.87	0.91	0.91	0.95	0.96	0.96	0.8	0.91	0.81	0.95	0.96	0.95	0.95	0.96	0.96	0.95	0.95	0.93	0.85	0.9	0.95
common variants (≥0.05)	0.92	0.93	0.93	0.92	0.93	0.84	0.89	0.87	0.92	0.94	0.94	0.76	0.89	0.77	0.92	0.95	0.93	0.92	0.93	0.94	0.92	0.92	0.9	0.77	0.87	0.91
Number of correctly imputed het sites (% relative to the total number of het sites in the 20x NE1)
0.001-0.01	5836 (7.18%)	6236 (7.68%)	6381 (7.86%)	5968 (7.35%)	6469 (7.96%)	6911 (8.51%)	2262 (2.78%)	3394 (4.18%)	5968 (7.35%)	2109 (2.60%)	3027 (3.73%)	11305 (13.92%)	2052 (2.53%)	3412 (4.20%)	5968 (7.35%)	1823 (2.24%)	1870 (2.30%)	5968 (7.35%)	6013 (7.40%)	7186 (8.85%)	6119 (7.54%)	5968 (7.35%)	8224 (10.13%)	22098 (16.00%)	35972 (26.05%)	18843 (13.64%)
0.01-0.05	36318 (31.90%)	38947 (34.21%)	39565 (34.75%)	38406 (33.73%)	40127 (35.24%)	42499 (37.33%)	21134 (18.56%)	25667 (22.54%)	38406 (33.73%)	19889 (17.47%)	23320 (20.48%)	55930 (49.12%)	19963 (17.53%)	17940 (15.76%)	38406 (33.73%)	18002 (15.81%)	12509 (10.99%)	38406 (33.73%)	36942 (32.45%)	42552 (37.37%)	40741 (35.81%)	38406 (33.73%)	44011 (38.66%)	26212 (21.08%)	44581 (35.86%)	30986 (24.92%)
0.05-0.1	61170 (45.22%)	65020 (48.06%)	66425 (49.10%)	64314 (47.54%)	67408 (49.83%)	72497 (53.59%)	34432 (25.45%)	42042 (31.08%)	64314 (47.54%)	31763 (23.48%)	37442 (27.68%)	90146 (66.64%)	33701 (24.91%)	29181 (21.57%)	64314 (47.54%)	30088 (22.24%)	20949 (15.49%)	64314 (47.54%)	62192 (45.97%)	69939 (51.70%)	67993 (50.31%)	64314 (47.54%)	71324 (52.73%)	33611 (27.86%)	56619 (46.94%)	38366 (31.80%)
0.1-0.3	327647 (46.73%)	348093 (49.64%)	353640 (50.43%)	350217 (49.94%)	360354 (51.39%)	404863 (57.74%)	207310 (29.56%)	236264 (33.69%)	350217 (49.94%)	188962 (26.95%)	202565 (28.89%)	518382 (73.93%)	214700 (30.62%)	168589 (24.04%)	350217 (49.94%)	183446 (26.16%)	114569 (16.34%)	350217 (49.94%)	335508 (47.85%)	376439 (53.68%)	366653 (52.36%)	350217 (49.94%)	387519 (55.27%)	168334 (32.12%)	267644 (51.07%)	150861 (28.79%)
>0.3	358109 (48.08%)	381258 (51.19%)	387820 (52.07%)	383791 (51.53%)	395603 (53.12%)	448247 (60.19%)	239804 (32.20%)	261543 (35.12%)	383791 (51.53%)	218388 (29.32%)	225413 (30.27%)	597276 (80.20%)	256164 (34.40%)	193885 (26.03%)	383791 (51.53%)	214264 (28.77%)	125185 (16.81%)	383791 (51.53%)	367669 (49.37%)	412096 (55.33%)	399344 (53.70%)	383791 (51.53%)	424386 (56.99%)	305170 (35.46%)	460261 (53.48%)	202859 (23.57%)
common variants (≥0.05)	746926 (47.24%)	794371 (50.24%)	807885 (51.09%)	798322 (50.49%)	823365 (52.07%)	925607 (58.54%)	481546 (30.45%)	539849 (34.14%)	798322 (50.49%)	439113 (27.77%)	465420 (29.43%)	1205804 (76.26%)	504565 (31.91%)	391655 (24.77%)	798322 (50.49%)	427798 (27.05%)	260703 (16.49%)	798322 (50.49%)	765369 (48.40%)	858474 (54.29%)	833990 (52.81%)	798322 (50.49%)	883229 (55.86%)	507115 (33.69%)	784524 (52.12%)	392086 (26.05%)
Number of all correctly imputed sites
0.001-0.01	10942527 (95.57%)	10962930 (95.75%)	10969558 (95.80%)	10964928 (95.76%)	10975972 (95.86%)	11030779 (96.34%)	10669766 (93.19%)	10795922 (94.29%)	10964928 (95.76%)	10672615 (93.21%)	10771940 (94.08%)	11369672 (99.30%)	1295733 (11.32%)	3790482 (33.10%)	10964928 (95.76%)	1292506 (11.29%)	3661586 (31.98%)	10964928 (95.76%)	10963725 (95.75%)	10979423 (95.89%)	10256089 (89.71%)	10964928 (95.76%)	11170131 (97.57%)	10919798 (63.30%)	11105480 (64.11%)	10676263 (71.94%)
0.01-0.05	3742432 (88.56%)	3774188 (89.31%)	3786082 (89.59%)	3758548 (88.94%)	3810172 (90.16%)	3853572 (91.19%)	2862540 (67.74%)	3407888 (80.64%)	3758548 (88.94%)	2809063 (66.47%)	3315646 (78.46%)	4140449 (97.98%)	984902 (23.31%)	1390432 (32.90%)	3758548 (88.94%)	969916 (22.95%)	1265886 (29.96%)	3758548 (88.94%)	3771835 (89.26%)	3754025 (88.84%)	3831830 (90.78%)	3758548 (88.94%)	3935938 (93.16%)	3722662 (60.01%)	3860968 (61.82%)	3433262 (65.36%)
0.05-0.1	970970 (74.91%)	994067 (76.70%)	1003671 (77.44%)	986443 (76.11%)	1019587 (78.66%)	1067900 (82.39%)	611841 (47.21%)	796195 (61.43%)	986443 (76.11%)	573549 (44.25%)	726628 (56.06%)	1219932 (94.12%)	375016 (28.93%)	411175 (31.72%)	986443 (76.11%)	355750 (27.45%)	333714 (25.75%)	986443 (76.11%)	985576 (76.04%)	1008989 (77.85%)	1033485 (79.81%)	986443 (76.11%)	1069706 (82.54%)	936587 (52.81%)	1012490 (56.50%)	817518 (55.17%)
0.1-0.3	1486430 (58.10%)	1544318 (60.36%)	1570598 (61.39%)	1513725 (59.17%)	1610606 (62.95%)	1780769 (69.60%)	960594 (37.55%)	1158035 (45.26%)	1513725 (59.17%)	863239 (33.74%)	984918 (38.50%)	2190129 (85.60%)	798598 (31.21%)	738171 (28.85%)	1513725 (59.17%)	700719 (27.39%)	512891 (20.05%)	1513725 (59.17%)	1491138 (58.28%)	1625124 (63.52%)	1586552 (62.09%)	1513725 (59.17%)	1669405 (65.26%)	1225531 (41.09%)	1418344 (46.85%)	1029778 (41.56%)
>0.3	833697 (48.22%)	880743 (50.94%)	900909 (52.11%)	848884 (49.10%)	930724 (53.83%)	1058262 (61.21%)	573839 (33.19%)	629172 (36.39%)	848884 (49.10%)	498005 (28.81%)	516389 (29.87%)	1342458 (77.65%)	565003 (32.68%)	447972 (25.91%)	848884 (49.10%)	468733 (27.11%)	284695 (16.47%)	848884 (49.10%)	829764 (47.99%)	942676 (54.53%)	880687 (51.02%)	848884 (49.10%)	932959 (53.97%)	1196450 (33.94%)	1476881 (41.04%)	674386 (23.81%)
common variants (≥0.05)	3291097 (58.94%)	3419128 (61.24%)	3475178 (62.24%)	3349052 (59.98%)	3560917 (63.78%)	3906931 (69.97%)	2146274 (38.44%)	2583402 (46.27%)	3349052 (59.98%)	1934793 (34.65%)	2227935 (39.90%)	4752519 (85.12%)	1738617 (31.14%)	1597318 (28.61%)	3349052 (59.98%)	1525202 (27.32%)	1131300 (20.26%)	3349052 (59.98%)	3306478 (59.22%)	3576789 (64.06%)	3500724 (62.77%)	3349052 (59.98%)	3672070 (65.78%)	3358568 (40.56%)	3907715 (46.42%)	2521682 (37.13%)
ᵃPipeline specifications: NE1 down-sampled to 0.05x; post-calling deamination filter: none; pre-imputation filter: max(GP) ≥ 0.99; post-imputation filter: max(GP) ≥ 0.99
ᵇPipeline specifications: NE1 down-sampled to 0.05x; genotype caller: ATLAS (MLE); post-calling deamination filter: none; post-imputation filter: max(GP) ≥ 0.99
ᶜPipeline specifications: NE1 down-sampled to 0.05x; genotype caller: ATLAS (MLE); post-calling deamination filter: none; pre-imputation filter: max(GP) ≥ 0.99
ᵈPipeline specifications: NE1 down-sampled to 0.05x; genotype caller: ATLAS (MLE); post-calling deamination filter: none; pre-imputation filter: max(GP) ≥ 0.99; post-imputation filter: max(GP) ≥ 0.99.
ᵉPipeline specifications: NE1 down-sampled to 0.05x; genotype caller: ATLAS (MLE); post-calling deamination filter: none; pre-imputation filter: max(GP) ≥ 0.99; post-imputation filter: max(GP) ≥ 0.99. We used 1KG as the imputation reference panel to make results comparable, although the HRC is also available on the imputation servers.
* Evaluated only on variants present in both 1KG and HRC panels; MAF bins based on 1KG. Raw numbers are not comparable with previous columns.

## Sheet: Table S6
Table S6: Global imputation of NE1 chromosome 20 with post-imputation transversion-only, GP, and tag SNPs filters.
minor allele frequency bins	coveragesᵃ
	0.05x	0.1x	0.5x	0.75x	1x	1.5x	2x
Accuracy
0.001-0.01	0.4545	0.5	0.5833	0.5833	0.75	0.6667	0.6667
0.01-0.05	0.736	0.9295	0.9532	0.9538	0.9538	0.9711	0.9713
0.05-0.1	0.9832	0.9797	0.9899	0.9898	0.9931	0.9933	1
0.1-0.3	0.8839	0.9796	0.9947	0.987	0.9955	0.9933	0.994
>0.3	0.9347	0.9846	0.998	0.9903	0.9936	0.9899	0.9943
common variants (≥0.05)	0.92	0.98	1	0.99	0.99	0.99	0.99
Number of correctly imputed het sites (% relative to the total number of het sites in the 20x NE1)
0.001-0.01	5 (0.21%)	6 (0.25%)	7 (0.29%)	7 (0.29%)	9 (0.38%)	8 (0.34%)	8 (0.34%)
0.01-0.05	92 (3.10%)	145 (4.89%)	163 (5.49%)	165 (5.56%)	165 (5.56%)	168 (5.66%)	169 (5.69%)
0.05-0.1	234 (6.86%)	289 (8.48%)	293 (8.59%)	291 (8.54%)	288 (8.45%)	297 (8.71%)	304 (8.92%)
0.1-0.3	898 (5.93%)	1248 (8.25%)	1314 (8.68%)	1292 (8.54%)	1315 (8.69%)	1325 (8.75%)	1336 (8.83%)
>0.3	1116 (6.77%)	1466 (8.90%)	1530 (9.29%)	1528 (9.28%)	1553 (9.43%)	1561 (9.48%)	1561 (9.48%)
common variants (≥0.05)	2248 (6.42%)	3003 (8.58%)	3137 (8.96%)	3111 (8.88%)	3156 (9.01%)	3183 (9.09%)	3201 (9.14%)
Number of all correctly imputed sites
0.001-0.01	7019 (2.76%)	7033 (2.76%)	7035 (2.76%)	7035 (2.76%)	7034 (2.76%)	7033 (2.76%)	7036 (2.76%)
0.01-0.05	5609 (5.94%)	5716 (6.05%)	5775 (6.12%)	5775 (6.12%)	5778 (6.12%)	5782 (6.12%)	5783 (6.12%)
0.05-0.1	1672 (6.02%)	1783 (6.42%)	1822 (6.57%)	1825 (6.58%)	1820 (6.56%)	1829 (6.59%)	1838 (6.62%)
0.1-0.3	3964 (7.03%)	4672 (8.29%)	4933 (8.75%)	4916 (8.72%)	4950 (8.78%)	4954 (8.79%)	4970 (8.82%)
>0.3	2755 (6.98%)	3467 (8.78%)	3743 (9.48%)	3743 (9.48%)	3770 (9.55%)	3792 (9.61%)	3801 (9.63%)
common variants (≥0.05)	8391 (6.79%)	9922 (8.03%)	10498 (8.49%)	10484 (8.48%)	10540 (8.53%)	10575 (8.56%)	10609 (8.58%)
ᵃPipeline specifications: NE1 chr20 down-sampled to various coverages; genotype caller: ATLAS (MLE); post-calling filter: none; pre-imputation filter: max(GP) ≥ 0.99; post-imputation filter: max(GP) ≥ 0.99 & transversion variants only & number of tag SNPs ≥ 20.

## Sheet: Table S7
Table S7: Replications of three main tests on different downsampled (0.05x) versions of NE1 chromosome 20.S
	Default pipeline					Post-calling deamination filter					Pre-imputation tag SNPs filter
	Rep0*	Rep1	Rep2	Rep3	Rep4	Rep0*	Rep1	Rep2	Rep3	Rep4	Rep0*	Rep1	Rep2	Rep3	Rep4
Imputation accuracy
0.001-0.01	0.0313	0.0206972	0.0213447	0.0409262	0.0326029	0.0136	0.0136986	0.00652529	0.0152672	0.0162866	0.0067	0.000551572	0.00108578	0.000554017	0.00933041
0.01-0.05	0.4083	0.483344	0.442565	0.450067	0.455418	0.3232	0.401653	0.346008	0.342571	0.380524	0.259	0.432877	0.357527	0.373134	0.407353
0.05-0.1	0.8204	0.806514	0.780093	0.787089	0.803687	0.7096	0.796017	0.710442	0.77005	0.729913	0.9095	0.924464	0.845006	0.904328	0.871795
0.1-0.3	0.8723	0.878954	0.872055	0.895836	0.841458	0.7807	0.847603	0.855541	0.87608	0.841763	0.8803	0.931328	0.930894	0.940091	0.878721
≥ 0.3	0.9255	0.932771	0.950928	0.96141	0.937483	0.9406	0.936571	0.93509	0.972761	0.919289	0.9259	0.964433	0.970763	0.977766	0.950624
Number of correctly imputed het sites (% relative to the total number of het sites in the 20x NE1)
0.001-0.01	58	38	40	76	61	25	25	12	28	30	12	1	2	1	17
0.01-0.05	597	740	628	667	664	413	486	455	445	465	179	316	266	275	277
0.05-0.1	1393	1659	1348	1390	1613	1009	1319	1109	1085	1181	683	820	736	794	850
0.1-0.3	5935	6419	5848	6003	5610	4109	4950	5111	4362	4011	2795	3282	3206	3107	2775
≥ 0.3	6961	7520	7170	7175	6733	5655	5670	5892	5571	4966	3550	3742	3586	3782	3273
Number of all correctly imputed sites
0.001-0.01	242105	241759	241475	241746	241413	239869	239791	240300	239432	239415	236132	235961	236548	236444	235747
0.01-0.05	81828	82537	81110	80578	81369	79041	79848	79688	79010	79434	58697	58382	57497	56607	56597
0.05-0.1	19399	20228	19415	18847	19716	17334	18336	17924	17663	17821	9158	9359	8930	9202	9075
0.1-0.3	29871	30771	29269	28980	28816	24497	25062	26129	23997	24177	14545	15659	14892	14804	14247
≥ 0.3	17119	17572	16691	16656	16149	13936	13765	14068	13323	12383	9191	9210	8684	8998	8182
*Same downsampled bam file of the NE1 chromosome 20 used for all the other tests

## Sheet: Table S8
Table S8: Local imputation tests on NE1 chromosome 20 at coverage 0.05x.
Use	Local imputation approachᵃ				Global and local imputation approachᵃ
Filters	Region size				Filters on reference panel		Beagle -gl "window" and "overlap" parameters
Parameters	10 Mb	5 Mb	2 Mb	1Mb	No structural variants, MAC ≥ 5	Only biallelic SNPs	window 50000, overlap 3000 (default)	window 1000, overlap 100	window 400, overlap 40
MAF categories
Imputation accuracy
0.001-0.01	-	-	-	-	0.05	0.02	-	-	-
0.01-0.05	0.27	0.11	0.12	0.6	0.34	0.31	0.3	0.26	0.3
0.05-0.1	0.3	0.07	0.03	0.04	0.6	0.36	0.33	0.3	0.38
0.1-0.3	0.82	0.8	0.94	0.94	0.8	0.7	0.8	0.8	0.79
≥ 0.3	0.92	0.94	0.99	0.99	0.8	0.82	0.86	0.91	0.9
Overall	0.78	0.78	0.92	0.9	0.66	0.61	0.75	0.77	0.77
Number of correctly imputed het sites (% relative to the total number of het sites in the 20x NE1)
0.001-0.01	0	0	0	0	14 (81.5%)	6 (79.5%)	0	0	0
0.01-0.05	47 (59.8%)	7 (55.3%)	2 (27.0%)	9 (40.5%)	63 (62.2%)	54 (59.8%)	53 (60.1%)	43 (56.8%)	49 (56.1%)
0.05-0.1	36 (49.6%)	4 (54.7%)	1 (65.9%)	1 (80.7%)	70 (47.5%)	46 (52.5%)	52 (64.3%)	37 (51.2%)	49 (52.9%)
0.1-0.3	659 (61.1%)	261 (67.2%)	236 (76.0%)	127 (86.0%)	636 (60.8%)	535 (58.2%)	670 (63.9%)	598 (57.0%)	610 (59.1%)
≥ 0.3	809 (61.8%)	446 (73.5%)	425 (78.7%)	241 (95.3%)	674 (59.0%)	683 (58.9%)	744 (60.7%)	730 (56.3%)	770 (60.3%)
Number of all correctly imputed sites
0.001-0.01	1	0	1	0	31139	30823	1	1	1
0.01-0.05	9660	5768	2522	1246	9883	9328	9622	9658	9787
0.05-0.1	1901	1157	485	246	1993	1777	1956	1954	1983
0.1-0.3	3737	2275	1114	701	3722	3290	3736	3782	3841
≥ 0.3	2263	1466	828	593	2256	2047	2174	2222	2305
ᵃPipeline specifications (when not explicitly specified otherwise): NE1 chr20 down-sampled to 0.05xs; genotype caller: ATLAS (MLE); post-calling filter: none; pre-imputation filter: max(GP) ≥ 0.99; post-imputation filter: max(GP) ≥ 0.99; reference panel: only biallelic SNPs with MAF ≥ 0.1% of the 1000 Genomes Phase 3; region size: 10Mb.

## Sheet: Table S9
Table S9: Local imputation test on NE1 chromosome 6 at coverage 0.05x and comparison with results of the same region extracted from the same globally imputed chromosome.
Pipeline	A		B		C
Approach	Local imputation	Global imputation	Local imputation	Global imputation	Local imputation	Global imputation
MAF categories
Imputation accuracy
0.001-0.01	0.2	0.23	0	0	0	0
0.01-0.05	0.76	0.79	0.58	0.59	0.63	0.64
0.05-0.1	0.79	0.85	0.71	0.77	0.75	0.77
0.1-0.3	0.93	0.94	0.95	0.95	0.94	0.95
≥ 0.3	0.9	0.92	0.92	0.94	0.91	0.93
Overall	0.87	0.89	0.89	0.91	0.89	0.91
Number of correctly imputed het sites (% relative to the total number of het sites in the 20x NE1)
0.001-0.01	24	28	0	0	0	0
0.01-0.05	128	137	30	30	30	30
0.05-0.1	254	231	149	117	149	117
0.1-0.3	1283	1264	931	913	850	832
≥ 0.3	1042	1084	851	831	686	666
Number of all correctly imputed sites
0.001-0.01	25644	25834	9346	9345	6327	6326
0.01-0.05	14077	14103	8747	8656	7268	7186
0.05-0.1	6704	6734	4774	4699	4012	3951
0.1-0.3	12879	12981	9627	9472	8868	8716
≥ 0.3	8255	8524	6664	6522	6206	6091
A: Default pipeline (NE1 chr20 down-sampled to 0.05xs; genotype caller: ATLAS (MLE); post-calling filter: none; pre-imputation filter: max(GP) ≥ 0.99; post-imputation filter: max(GP) ≥ 0.99; reference panel: only biallelic SNPs with MAF ≥ 0.1% of the 1000 Genomes Phase 3; region size: 10Mb.)
B: Default pipeline + post-imputation filter based on tag SNPs (r2=0.8; 1000 kb; N tag SNPs≥10)
C: B excluding the 2 Mb flanking the HLA locus

## Sheet: Table S10
Table S10: f4 tests to evaluate bias in psuedo-haploid calls and whole genome imputation (NE1, 0.05x)
A	B	X	O	f4	sd	Z	BABA	ABBA	nSNPs
pseudo-haploid calls at 0.05x	imputed 0.05x genome*	human reference genome	human ancestral genome	0.000311	6.6e-05	4.717	6728	6336	1260530
original ~20x genome	pseudo-haploid calls at 0.05x	human reference genome	human ancestral genome	-0.000801	7.6e-05	-10.584	8026	9078	1312745
original ~20x genome	imputed 0.05x genome	human reference genome	human ancestral genome	-0.000439	3.2e-05	-13.705	101341	111364	22805454
original ~20x genome	pseudo-haploid calls at 0.05x	ACB	human ancestral genome	0.000608	0.000226	2.696	6859	6689	279908
original ~20x genome	pseudo-haploid calls at 0.05x	ASW	human ancestral genome	0.00068	0.000227	2.995	7048	6858	279908
original ~20x genome	pseudo-haploid calls at 0.05x	BEB	human ancestral genome	0.000812	0.000257	3.162	8128	7901	279908
original ~20x genome	pseudo-haploid calls at 0.05x	CDX	human ancestral genome	0.000766	0.000269	2.849	8045	7831	279908
original ~20x genome	pseudo-haploid calls at 0.05x	CEU	human ancestral genome	0.001113	0.000257	4.324	8414	8102	279908
original ~20x genome	pseudo-haploid calls at 0.05x	CHB	human ancestral genome	0.000782	0.000268	2.917	8047	7828	279908
original ~20x genome	pseudo-haploid calls at 0.05x	CHS	human ancestral genome	0.000794	0.000267	2.975	8049	7827	279908
original ~20x genome	pseudo-haploid calls at 0.05x	CLM	human ancestral genome	0.001029	0.000248	4.143	8191	7903	279908
original ~20x genome	pseudo-haploid calls at 0.05x	ESN	human ancestral genome	0.000542	0.000226	2.395	6667	6515	279908
original ~20x genome	pseudo-haploid calls at 0.05x	FIN	human ancestral genome	0.001054	0.000256	4.112	8373	8078	279908
original ~20x genome	pseudo-haploid calls at 0.05x	GBR	human ancestral genome	0.001077	0.000257	4.198	8405	8104	279908
original ~20x genome	pseudo-haploid calls at 0.05x	GIH	human ancestral genome	0.000827	0.000257	3.215	8155	7923	279908
original ~20x genome	pseudo-haploid calls at 0.05x	GWD	human ancestral genome	0.000544	0.000226	2.407	6705	6553	279908
original ~20x genome	pseudo-haploid calls at 0.05x	IBS	human ancestral genome	0.001098	0.000255	4.3	8399	8091	279908
original ~20x genome	pseudo-haploid calls at 0.05x	ITU	human ancestral genome	0.000797	0.000257	3.099	8124	7901	279908
original ~20x genome	pseudo-haploid calls at 0.05x	JPT	human ancestral genome	0.000832	0.000267	3.115	8047	7814	279908
original ~20x genome	pseudo-haploid calls at 0.05x	KHV	human ancestral genome	0.000803	0.000269	2.984	8046	7821	279908
original ~20x genome	pseudo-haploid calls at 0.05x	LWK	human ancestral genome	0.000585	0.000223	2.625	6734	6571	279908
original ~20x genome	pseudo-haploid calls at 0.05x	MSL	human ancestral genome	0.000559	0.000223	2.502	6618	6462	279908
original ~20x genome	pseudo-haploid calls at 0.05x	MXL	human ancestral genome	0.000967	0.000255	3.8	8179	7908	279908
original ~20x genome	pseudo-haploid calls at 0.05x	PEL	human ancestral genome	0.000837	0.000262	3.198	8091	7856	279908
original ~20x genome	pseudo-haploid calls at 0.05x	PJL	human ancestral genome	0.000849	0.000255	3.333	8179	7941	279908
original ~20x genome	pseudo-haploid calls at 0.05x	PUR	human ancestral genome	0.000977	0.000247	3.96	8123	7850	279908
original ~20x genome	pseudo-haploid calls at 0.05x	STU	human ancestral genome	0.000826	0.000256	3.22	8124	7893	279908
original ~20x genome	pseudo-haploid calls at 0.05x	TSI	human ancestral genome	0.001118	0.000256	4.372	8420	8107	279908
original ~20x genome	pseudo-haploid calls at 0.05x	YRI	human ancestral genome	0.000541	0.000226	2.392	6670	6519	279908
original ~20x genome	imputed 0.05x genome	ACB	human ancestral genome	0.000133	7.1e-05	1.858	80690	80241	3388456
original ~20x genome	imputed 0.05x genome	ASW	human ancestral genome	0.000165	7.3e-05	2.25	82682	82123	3388456
original ~20x genome	imputed 0.05x genome	BEB	human ancestral genome	0.000344	0.000113	3.058	94068	92901	3388456
original ~20x genome	imputed 0.05x genome	CDX	human ancestral genome	4.9e-05	0.000124	0.396	92562	92395	3388456
original ~20x genome	imputed 0.05x genome	CEU	human ancestral genome	0.000786	0.00011	7.127	97664	95002	3388456
original ~20x genome	imputed 0.05x genome	CHB	human ancestral genome	3e-05	0.000123	0.246	92554	92452	3388456
original ~20x genome	imputed 0.05x genome	CHS	human ancestral genome	2.9e-05	0.000124	0.236	92534	92435	3388456
original ~20x genome	imputed 0.05x genome	CLM	human ancestral genome	0.000573	0.000106	5.42	95019	93077	3388456
original ~20x genome	imputed 0.05x genome	ESN	human ancestral genome	1.7e-05	7.2e-05	0.231	78547	78490	3388456
original ~20x genome	imputed 0.05x genome	FIN	human ancestral genome	0.000715	0.000113	6.353	97194	94770	3388456
original ~20x genome	imputed 0.05x genome	GBR	human ancestral genome	0.000777	0.000111	7.02	97624	94990	3388456
original ~20x genome	imputed 0.05x genome	GIH	human ancestral genome	0.000381	0.000112	3.384	94461	93171	3388456
original ~20x genome	imputed 0.05x genome	GWD	human ancestral genome	2.7e-05	7.4e-05	0.368	79013	78921	3388456
original ~20x genome	imputed 0.05x genome	IBS	human ancestral genome	0.000814	0.000111	7.313	97601	94844	3388456
original ~20x genome	imputed 0.05x genome	ITU	human ancestral genome	0.000349	0.000112	3.131	94131	92948	3388456
original ~20x genome	imputed 0.05x genome	JPT	human ancestral genome	6.2e-05	0.000123	0.504	92567	92357	3388456
original ~20x genome	imputed 0.05x genome	KHV	human ancestral genome	4.5e-05	0.000122	0.37	92500	92347	3388456
original ~20x genome	imputed 0.05x genome	LWK	human ancestral genome	7.1e-05	7.3e-05	0.977	79228	78987	3388456
original ~20x genome	imputed 0.05x genome	MSL	human ancestral genome	3.3e-05	7.2e-05	0.456	78017	77906	3388456
original ~20x genome	imputed 0.05x genome	MXL	human ancestral genome	0.000431	0.000111	3.889	94689	93229	3388456
original ~20x genome	imputed 0.05x genome	PEL	human ancestral genome	0.000264	0.000123	2.152	93626	92732	3388456
original ~20x genome	imputed 0.05x genome	PJL	human ancestral genome	0.000415	0.00011	3.769	94654	93247	3388456
original ~20x genome	imputed 0.05x genome	PUR	human ancestral genome	0.000632	9.9e-05	6.37	94442	92300	3388456
original ~20x genome	imputed 0.05x genome	STU	human ancestral genome	0.000341	0.000111	3.071	94057	92900	3388456
original ~20x genome	imputed 0.05x genome	TSI	human ancestral genome	0.000855	0.00011	7.738	97792	94895	3388456
original ~20x genome	imputed 0.05x genome	YRI	human ancestral genome	4e-05	7.3e-05	0.55	78676	78539	3388456
pseudo-haploid calls at 0.05x	imputed 0.05x genome	ACB	human ancestral genome	-0.001263	0.00022	-5.727	5878	6203	257791
pseudo-haploid calls at 0.05x	imputed 0.05x genome	ASW	human ancestral genome	-0.001323	0.000219	-6.043	6021	6362	257791
pseudo-haploid calls at 0.05x	imputed 0.05x genome	BEB	human ancestral genome	-0.00156	0.000251	-6.222	6888	7290	257791
pseudo-haploid calls at 0.05x	imputed 0.05x genome	CDX	human ancestral genome	-0.001688	0.000266	-6.35	6812	7247	257791
pseudo-haploid calls at 0.05x	imputed 0.05x genome	CEU	human ancestral genome	-0.001448	0.00025	-5.794	7109	7482	257791
pseudo-haploid calls at 0.05x	imputed 0.05x genome	CHB	human ancestral genome	-0.001713	0.000267	-6.427	6806	7248	257791
pseudo-haploid calls at 0.05x	imputed 0.05x genome	CHS	human ancestral genome	-0.00173	0.000266	-6.512	6806	7252	257791
pseudo-haploid calls at 0.05x	imputed 0.05x genome	CLM	human ancestral genome	-0.001499	0.000246	-6.083	6924	7311	257791
pseudo-haploid calls at 0.05x	imputed 0.05x genome	ESN	human ancestral genome	-0.00124	0.000219	-5.653	5726	6046	257791
pseudo-haploid calls at 0.05x	imputed 0.05x genome	FIN	human ancestral genome	-0.00149	0.00025	-5.958	7076	7460	257791
pseudo-haploid calls at 0.05x	imputed 0.05x genome	GBR	human ancestral genome	-0.001462	0.000249	-5.864	7109	7486	257791
pseudo-haploid calls at 0.05x	imputed 0.05x genome	GIH	human ancestral genome	-0.00158	0.000251	-6.301	6905	7312	257791
pseudo-haploid calls at 0.05x	imputed 0.05x genome	GWD	human ancestral genome	-0.001251	0.000219	-5.704	5757	6080	257791
pseudo-haploid calls at 0.05x	imputed 0.05x genome	IBS	human ancestral genome	-0.001429	0.000249	-5.732	7102	7470	257791
pseudo-haploid calls at 0.05x	imputed 0.05x genome	ITU	human ancestral genome	-0.001562	0.000251	-6.229	6881	7283	257791
pseudo-haploid calls at 0.05x	imputed 0.05x genome	JPT	human ancestral genome	-0.001717	0.000267	-6.423	6800	7242	257791
pseudo-haploid calls at 0.05x	imputed 0.05x genome	KHV	human ancestral genome	-0.001688	0.000265	-6.361	6806	7241	257791
pseudo-haploid calls at 0.05x	imputed 0.05x genome	LWK	human ancestral genome	-0.001231	0.000219	-5.622	5776	6093	257791
pseudo-haploid calls at 0.05x	imputed 0.05x genome	MSL	human ancestral genome	-0.001258	0.000216	-5.81	5676	6000	257791
pseudo-haploid calls at 0.05x	imputed 0.05x genome	MXL	human ancestral genome	-0.001576	0.000253	-6.228	6904	7311	257791
pseudo-haploid calls at 0.05x	imputed 0.05x genome	PEL	human ancestral genome	-0.00164	0.000265	-6.194	6839	7262	257791
pseudo-haploid calls at 0.05x	imputed 0.05x genome	PJL	human ancestral genome	-0.001564	0.00025	-6.261	6919	7323	257791
pseudo-haploid calls at 0.05x	imputed 0.05x genome	PUR	human ancestral genome	-0.001408	0.000243	-5.793	6885	7248	257791
pseudo-haploid calls at 0.05x	imputed 0.05x genome	STU	human ancestral genome	-0.001613	0.00025	-6.456	6871	7287	257791
pseudo-haploid calls at 0.05x	imputed 0.05x genome	TSI	human ancestral genome	-0.001404	0.000249	-5.639	7120	7482	257791
pseudo-haploid calls at 0.05x	imputed 0.05x genome	YRI	human ancestral genome	-0.001213	0.00022	-5.503	5736	6049	257791
* Filtered for sites with MAF ≥ 0.05 and max(GP) ≥ 0.99

[truncated: 1 more sheets: Table S11]
